# Supplementary material for: Differences in Ex-Gaussian Parameters from Response Time Distributions Between Individuals with and Without Attention Deficit/Hyperactivity Disorder: A Meta-analysis
Source: Neuropsychol Rev. 2023 Mar 6;34(1):320–37. doi: 10.1007/s11065-023-09587-2 (PMC10920450; doi:10.1007/s11065-023-09587-2)
Supplement: Supplementary file 7 — Supplementary Material 7 [file 11065_2023_9587_MOESM7_ESM.csv]

STUDY	CLUSTER	EFFECT SIZE ID	YEAR	COUNTRY	TASK	ISI	N ADHD	N CONTROL	�	AGE ADHD	AGE CONTROL	AGE TOTAL	AGE GROUP	% FEMALE ADHD	% FEMALE CONTROL	HYPERACTIVE	INATTENTIVE	COMBINED	IQ THRESHOLD	IQ THR	IQ ADHD	IQ CONTROL	IQ TOTAL	DIF IQ	MEDICATION	DIF MU	DIF SIGMA	DIF TAU	VAR MU	VAR SIGMA	VAR TAU	DIF GENDER	COGNITIVE FLEXIBILITY	SELECTIVE ATTENTION	WORKING MEMORY	TIME PERCEPTION	SUSTAINED ATTENTION	INHIBITORY CONTROL	NEUROLOGICAL DISORDER	EPILEPSY	SENSORY OR MOTOR IMPAIRMENT	INTELLECTUAL DISABILITY	LEARNING DISABILITY	MOOD	ANXIETY	ASD	PSYCHOSIS	OCD	DIF MEAN
Ali (2020)	4	1	2020	Canada	Go/NoGo	1,16	46	58	25,65384615	9,56	9,49	9,520961538	Children	23,9	43,1	NA	NA	NA	NA	0	103,59	109,12	106,6740385	0,403	Discontinued	-0,061	0,294	0,4	0,038998399	0,039396067	0,039749741	19,2	0	0	0	0	1	1	1	1	0	1	0	1	1	0	0	0	NA
Borella et al. (2012)	5	2	2012	Italy	Color Stroop	NA	24	24	12	NA	NA	NA	Children	NA	NA	NA	NA	NA	85	1	100,04	101,83	100,935	0,273	No	0,629	0	0,7031	0,087454594	0,083333333	0,088482808	NA	1	1	0	0	0	1	1	0	1	0	1	1	1	0	1	0	0,608
Borella et al. (2012)	5	3	2012	Italy	Simple Reaction Time	NA	24	24	12	NA	NA	NA	Children	NA	NA	NA	NA	NA	85	1	100,04	101,83	100,935	0,273	No	0	0	0,5053	0,083333333	0,083333333	0,085993001	NA	0	0	0	0	1	0	1	0	1	0	1	1	1	0	1	0	0,608
Brunkhorst-Kanaan et al. (2020)	6	4	2020	Germany	QbTest	NA	94	20	16,49122807	34,7	35,8	34,89298246	Adults	42,6	60	NA	NA	NA	NA	0	NA	NA	NA	NA	Mixed or not reported	0,058	0,212	0,111	0,060653052	0,060835421	0,060692337	17,4	0	0	0	0	1	1	0	0	0	0	0	0	0	0	0	0	NA
Buzy et al. (2009)	7	5	2009	United States	VSAT	NA	25	24	12,24489796	10,2	10,3	10,24897959	Children	32	54,1	NA	NA	NA	85	1	110,4	120,1	115,1510204	0,682	Discontinued	0,228	0,64	0,644	0,082197116	0,085846259	0,085898667	22,1	0	0	1	0	0	0	1	0	0	0	1	1	0	0	1	1	NA
Buzy et al. (2009)	7	6	2009	United States	VSAT	NA	25	24	12,24489796	10,2	10,3	10,24897959	Children	32	54,1	NA	NA	NA	85	1	110,4	120,1	115,1510204	0,682	Discontinued	0,102	0,401	0,373	0,08177283	0,083307493	0,08308635	22,1	0	0	1	0	0	0	1	0	0	0	1	1	0	0	1	1	NA
Buzy et al. (2009)	7	7	2009	United States	VSAT	NA	25	24	12,24489796	10,2	10,3	10,24897959	Children	32	54,1	NA	NA	NA	85	1	110,4	120,1	115,1510204	0,682	Discontinued	-0,084	0,534	0,89	0,081738667	0,084576422	0,08974932	22,1	0	0	1	0	0	0	1	0	0	0	1	1	0	0	1	1	NA
Cai et al. (2021)	8	8	2021	United States	Flanker Task	NA	29	23	12,82692308	10,7	10,5	10,61153846	Children	37,93	47,83	NA	NA	NA	80	1	NA	NA	NA	NA	Discontinued	-0,023	0,372	0,533	0,077966106	0,079291635	0,080692644	9,9	1	1	0	0	0	0	1	0	1	0	1	1	0	1	1	0	NA
Chiang et al. (2021)	1	9	2021	Taiwan	CPT	NA	55	55	27,5	10,88	10,98	10,93	Children	21,22	21,22	NA	NA	NA	80	1	109,55	111,29	110,42	0,162	Discontinued	-0,416	0,477	0,929	0,037150255	0,037397859	0,04028655	0	0	0	0	0	1	1	1	1	0	0	1	1	1	1	1	0	NA
Dotare et al. (2020)	9	10	2020	Switzerland	Attentional Network Task	NA	16	18	8,470588235	NA	NA	NA	Adults	NA	NA	0	0,5	0,5	NA	0	NA	NA	NA	NA	Discontinued	0,308	0,919	0,156	0,119450614	0,13047557	0,118413438	NA	0	1	0	0	0	0	1	0	1	0	0	1	1	0	0	0	0,704
Duffy et al. (2021)	2	11	2021	United States	Go/NoGo	2	43	43	21,5	10,26	10,18	10,22	Children	30,23	32,55	NA	NA	NA	NA	0	112,57	117,74	115,155	0,368	Discontinued	NA	NA	0,489	NA	NA	0,047901866	2,32	0	0	0	0	1	1	1	0	1	1	0	0	0	0	0	0	NA
Epstein et al. (2011)	10	12	2011	United States	Attentional Network Task	1	51	47	24,45918367	7,9	8,3	8,091836735	Children	27,9	34	0	0	1	80	1	104,88	116,11	108,5958278	0,814	Discontinued	0,185620334	0,416928324	0,476966789	0,041060229	0,041771323	0,042045139	6,1	0	1	0	0	0	0	0	0	0	0	1	0	0	0	0	0	0,505866458
Epstein et al. (2011)	10	13	2011	United States	Choice Task	1	51	47	24,45918367	7,9	8,3	8,091836735	Children	27,9	34	0	0	1	80	1	104,88	116,11	108,5958278	0,814	Discontinued	-0,085560632	0,209860255	0,460824522	0,040921789	0,04110914	0,041967904	6,1	0	0	0	0	1	0	0	0	0	0	1	0	0	0	0	0	0,368540982
Epstein et al. (2011)	10	14	2011	United States	Go/NoGo	1	51	47	24,45918367	7,9	8,3	8,091836735	Children	27,9	34	0	0	1	80	1	104,88	116,11	108,5958278	0,814	Discontinued	-0,013079721	0,602586475	0,050532998	0,040885312	0,042737043	0,040897467	6,1	0	0	0	0	1	1	0	0	0	0	1	0	0	0	0	0	0,261255862
Epstein et al. (2011)	10	15	2011	United States	N-back	1	51	47	24,45918367	7,9	8,3	8,091836735	Children	27,9	34	0	0	1	80	1	104,88	116,11	108,5958278	0,814	Discontinued	0,185620334	0,416928324	0,476966789	0,041060229	0,041771323	0,042045139	6,1	0	0	1	0	0	0	0	0	0	0	1	0	0	0	0	0	0,232874406
Epstein et al. (2011)	10	16	2011	United States	Stop Signal Task	1	51	47	24,45918367	7,9	8,3	8,091836735	Children	27,9	34	0	0	1	80	1	104,88	116,11	108,5958278	0,814	Discontinued	-0,019490419	0,233036605	0,514355374	0,040886377	0,041161511	0,042234242	6,1	0	0	0	0	0	1	0	0	0	0	1	0	0	0	0	0	0,261255862
Epstein et al. (2011)	10	17	2011	United States	Attentional Network Task	1	53	47	24,91	8,35	8,33	8,3406	Children	35,8	34	0	1	0	80	1	105,51	116,11	108,5958278	0,814	Discontinued	0,190892711	0,223676255	0,413121474	0,04032672	0,040394676	0,040997867		0	1	0	0	0	0	0	0	0	0	1	0	0	0	0	0	0,512255229
Epstein et al. (2011)	10	18	2011	United States	Choice Task	1	53	47	24,91	8,35	8,33	8,3406	Children	35,8	34	0	1	0	80	1	105,51	116,11	108,5958278	0,814	Discontinued	0,099646373	0,197632359	0,143651004	0,040194167	0,040339813	0,040247698		0	0	0	0	1	0	0	0	0	0	1	0	0	0	0	0	0,550839147
Epstein et al. (2011)	10	19	2011	United States	Go/NoGo	1	53	47	24,91	8,35	8,33	8,3406	Children	35,8	34	0	1	0	80	1	105,51	116,11	108,5958278	0,814	Discontinued	-0,042970134	0,442303519	0,20266407	0,040153752	0,041122682	0,040349884		0	0	0	0	1	1	0	0	0	0	1	0	0	0	0	0	0,238773041
Epstein et al. (2011)	10	20	2011	United States	N-back	1	53	47	24,91	8,35	8,33	8,3406	Children	35,8	34	0	1	0	80	1	105,51	116,11	108,5958278	0,814	Discontinued	0,190892711	0,223676255	0,413121474	0,04032672	0,040394676	0,040997867		0	0	1	0	0	0	0	0	0	0	1	0	0	0	0	0	0,257536653
Epstein et al. (2011)	10	21	2011	United States	Stop Signal Task	1	53	47	24,91	8,35	8,33	8,3406	Children	35,8	34	0	1	0	80	1	105,51	116,11	108,5958278	0,814	Discontinued	0,210918585	0,270644781	0,419642018	0,040366954	0,040510763	0,041025017		0	0	0	0	0	1	0	0	0	0	1	0	0	0	0	0	0,238773041
Epstein et al. (2011)	10	22	2011	United States	Attentional Network Task	3	51	47	24,45918367	7,9	8,3	8,091836735	Children	27,9	34	0	0	1	80	1	104,88	116,11	108,5958278	0,814	Discontinued	0,102813672	0,302144154	0,713097111	0,040938371	0,04135021	0,043478865	6,1	0	1	0	0	0	0	0	0	0	0	1	0	0	0	0	0	0,404100577
Epstein et al. (2011)	10	23	2011	United States	Choice Task	3	51	47	24,45918367	7,9	8,3	8,091836735	Children	27,9	34	0	0	1	80	1	104,88	116,11	108,5958278	0,814	Discontinued	-0,000505246	0,239463143	0,789371332	0,04088444	0,041177003	0,044063557	6,1	0	0	0	0	1	0	0	0	0	0	1	0	0	0	0	0	0,628258498
Epstein et al. (2011)	10	24	2011	United States	Go/NoGo	3	51	47	24,45918367	7,9	8,3	8,091836735	Children	27,9	34	0	0	1	80	1	104,88	116,11	108,5958278	0,814	Discontinued	0,20463583	0,497105257	0,553945616	0,041098091	0,042145223	0,042450029	6,1	0	0	0	0	1	1	0	0	0	0	1	0	0	0	0	0	0,098070424
Epstein et al. (2011)	10	25	2011	United States	N-back	3	51	47	24,45918367	7,9	8,3	8,091836735	Children	27,9	34	0	0	1	80	1	104,88	116,11	108,5958278	0,814	Discontinued	0,102813672	0,302144154	0,713097111	0,040938371	0,04135021	0,043478865	6,1	0	0	1	0	0	0	0	0	0	0	1	0	0	0	0	0	0,475866539
Epstein et al. (2011)	10	26	2011	United States	Stop Signal Task	3	51	47	24,45918367	7,9	8,3	8,091836735	Children	27,9	34	0	0	1	80	1	104,88	116,11	108,5958278	0,814	Discontinued	0,113721079	0,264689963	0,683760608	0,040950421	0,041241892	0,043269789	6,1	0	0	0	0	0	1	0	0	0	0	1	0	0	0	0	0	0,098070424
Epstein et al. (2011)	10	27	2011	United States	Attentional Network Task	3	53	47	24,91	8,35	8,33	8,3406	Children	35,8	34	0	1	0	80	1	105,51	116,11	108,5958278	0,814	Discontinued	-0,168539749	-0,0727701	0,717649069	0,040286549	0,040170998	0,042719621		0	1	0	0	0	0	0	0	0	0	1	0	0	0	0	0	0,296257874
Epstein et al. (2011)	10	28	2011	United States	Choice Task	3	53	47	24,91	8,35	8,33	8,3406	Children	35,8	34	0	1	0	80	1	105,51	116,11	108,5958278	0,814	Discontinued	0,11098723	0,146067629	0,475171964	0,040206111	0,040251199	0,041273462		0	0	0	0	1	0	0	0	0	0	1	0	0	0	0	0	0,607487936
Epstein et al. (2011)	10	29	2011	United States	Go/NoGo	3	53	47	24,91	8,35	8,33	8,3406	Children	35,8	34	0	1	0	80	1	105,51	116,11	108,5958278	0,814	Discontinued	0,008460297	0,396170495	0,289192641	0,040144878	0,040929276	0,040562682		0	0	0	0	1	1	0	0	0	0	1	0	0	0	0	0	0,132893999
Epstein et al. (2011)	10	30	2011	United States	N-back	3	53	47	24,91	8,35	8,33	8,3406	Children	35,8	34	0	1	0	80	1	105,51	116,11	108,5958278	0,814	Discontinued	-0,168539749	-0,0727701	0,717649069	0,040286549	0,040170998	0,042719621		0	0	1	0	0	0	0	0	0	0	1	0	0	0	0	0	0,207082128
Epstein et al. (2011)	10	31	2011	United States	Stop Signal Task	3	53	47	24,91	8,35	8,33	8,3406	Children	35,8	34	0	1	0	80	1	105,51	116,11	108,5958278	0,814	Discontinued	-0,06215666	0,010046273	0,681379084	0,040163838	0,040145025	0,042465908		0	0	0	0	0	1	0	0	0	0	1	0	0	0	0	0	0,132893999
Epstein et al. (2011)	10	32	2011	United States	Attentional Network Task	5	51	47	24,45918367	7,9	8,3	8,091836735	Children	27,9	34	0	0	1	80	1	104,88	116,11	108,5958278	0,814	Discontinued	0,328439367	0,40209938	0,400273433	0,041434808	0,041709357	0,041701882	6,1	0	1	0	0	0	0	0	0	0	0	1	0	0	0	0	0	-0,13135518
Epstein et al. (2011)	10	33	2011	United States	Choice Task	5	51	47	24,45918367	7,9	8,3	8,091836735	Children	27,9	34	0	0	1	80	1	104,88	116,11	108,5958278	0,814	Discontinued	-0,129160862	-0,15084799	0,558012851	0,040969554	0,041000536	0,042473104	6,1	0	0	0	0	1	0	0	0	0	0	1	0	0	0	0	0	0,535824082
Epstein et al. (2011)	10	34	2011	United States	Go/NoGo	5	51	47	24,45918367	7,9	8,3	8,091836735	Children	27,9	34	0	0	1	80	1	104,88	116,11	108,5958278	0,814	Discontinued	-0,027136608	-0,038976037	0,808854642	0,040888196	0,04089219	0,044222428	6,1	0	0	0	0	1	1	0	0	0	0	1	0	0	0	0	0	0,347615124
Epstein et al. (2011)	10	35	2011	United States	N-back	5	51	47	24,45918367	7,9	8,3	8,091836735	Children	27,9	34	0	0	1	80	1	104,88	116,11	108,5958278	0,814	Discontinued	0,328439367	0,40209938	0,400273433	0,041434808	0,041709357	0,041701882	6,1	0	0	1	0	0	0	0	0	0	0	1	0	0	0	0	0	0,250345419
Epstein et al. (2011)	10	36	2011	United States	Stop Signal Task	5	51	47	24,45918367	7,9	8,3	8,091836735	Children	27,9	34	0	0	1	80	1	104,88	116,11	108,5958278	0,814	Discontinued	0,257952113	0,181488458	0,533125449	0,041223925	0,04105249	0,042334555	6,1	0	0	0	0	0	1	0	0	0	0	1	0	0	0	0	0	0,347615124
Epstein et al. (2011)	10	37	2011	United States	Attentional Network Task	5	53	47	24,91	8,35	8,33	8,3406	Children	35,8	34	0	1	0	80	1	105,51	116,11	108,5958278	0,814	Discontinued	0,239016456	0,131578606	0,261224182	0,040430165	0,040231085	0,040485711		0	1	0	0	0	0	0	0	0	0	1	0	0	0	0	0	0,09416684
Epstein et al. (2011)	10	38	2011	United States	Choice Task	5	53	47	24,91	8,35	8,33	8,3406	Children	35,8	34	0	1	0	80	1	105,51	116,11	108,5958278	0,814	Discontinued	-0,069642993	-0,168354803	0,613629146	0,040168771	0,040286237	0,042027224		0	0	0	0	1	0	0	0	0	0	1	0	0	0	0	0	0,318232722
Epstein et al. (2011)	10	39	2011	United States	Go/NoGo	5	53	47	24,91	8,35	8,33	8,3406	Children	35,8	34	0	1	0	80	1	105,51	116,11	108,5958278	0,814	Discontinued	-0,301676803	-0,264169937	0,346551112	0,040599565	0,040493449	0,040745009		0	0	0	0	1	1	0	0	0	0	1	0	0	0	0	0	0,129514736
Epstein et al. (2011)	10	40	2011	United States	N-back	5	53	47	24,91	8,35	8,33	8,3406	Children	35,8	34	0	1	0	80	1	105,51	116,11	108,5958278	0,814	Discontinued	0,239016456	0,131578606	0,261224182	0,040430165	0,040231085	0,040485711		0	0	1	0	0	0	0	0	0	0	1	0	0	0	0	0	-0,190531628
Epstein et al. (2011)	10	41	2011	United States	Stop Signal Task	5	53	47	24,91	8,35	8,33	8,3406	Children	35,8	34	0	1	0	80	1	105,51	116,11	108,5958278	0,814	Discontinued	0,159642738	0,099246372	0,25300522	0,040271949	0,040193769	0,040464578		0	0	0	0	0	1	0	0	0	0	1	0	0	0	0	0	0,129514736
Feige et al. (2013)	11	42	2013	Germany	N-back	NA	27	26	13,24528302	11,1	11,7	11,39433962	Children	0	0	0,111111111	0,333333333	0,296296296	NA	0	NA	NA	NA	NA	Discontinued	-0,128	0,493	1,161	0,075653142	0,077791491	0,088214811	0	0	0	1	0	0	0	0	0	0	0	0	0	0	0	0	0	0,147
Galloway-Long & Hwang-Pollock (2018)	3	43	2018	United States	Visual inspection time task	NA	190	76	54,28571429	10,16	10,38	10,22285714	Children	35,8	55,3	NA	NA	NA	80	1	104,49	104,76	104,5671429	0,023	Discontinued	-0,182	-0,02	0,324	0,018483316	0,018421805	0,018618376	19,5	0	0	1	0	0	0	1	0	1	0	0	0	0	0	0	0	0,074
Galloway-Long et al. (2021)	3	44	2021	United States	Go/NoGo	0,75	61	72	33,02255639	21,13	21,19	21,1624812	Adults	57,4	41,67	NA	NA	NA	NA	0	105,25	110,32	107,9946617	0,443	Discontinued	-0,449	0,186	0,606	0,03104023	0,030412392	0,031662918	-15,73	0	0	0	0	1	1	1	0	1	0	0	0	0	1	1	0	0,382
Galloway-Long et al. (2021)	3	45	2021	United States	Go/NoGo	2	75	33	22,91666667	5,27	5,3	5,279166667	Children	30,67	45,45	NA	NA	NA	NA	0	98,56	107,27	101,2213889	0,737	Discontinued	0,148	0,344	0,306	0,043737771	0,044184215	0,044069864	14,78	0	0	0	0	1	1	1	0	1	0	0	0	0	1	1	0	0,177
Galloway-Long et al. (2021)	3	46	2021	United States	Go/NoGo	1,5	216	93	65,00970874	9,5	9,66	9,54815534	Children	33,8	49,5	NA	NA	NA	NA	0	103,29	105,01	103,8076699	0,147	Discontinued	-0,129	0,513	0,643	0,015409245	0,015808158	0,016051329	15,7	0	0	0	0	1	1	1	0	1	0	0	0	0	1	1	0	0,214
Galloway-Long et al. (2021)	3	47	2021	United States	Stop Signal Task	NA	216	93	65,00970874	9,5	9,66	9,54815534	Children	33,8	49,5	NA	NA	NA	NA	0	103,29	105,01	103,8076699	0,147	Discontinued	0,013	0,337	0,293	0,015382591	0,015566086	0,015521232	15,7	0	0	0	0	0	1	1	0	1	0	0	0	0	1	1	0	-0,176
Geurts et al. (2008)	12	48	2008	Netherlands	Change Task	NA	53	85	32,64492754	9,1	9,2	9,161594203	Children	13,2	23,5	NA	NA	NA	80	1	100,8	111,6	107,4521739	0,722	Discontinued	-0,274	-0,03	0,372	0,030904645	0,030635891	0,031134022	10,3	1	0	0	0	0	1	0	0	0	0	0	0	0	1	0	0	-0,153
Gmehlin et al. (2014)	13	49	2014	Germany/Austria	Go/NoGo	1	40	40	20	34,88	35,15	35,015	Adults	37,5	37,5	0	0,425	0,575	85	1	NA	NA	NA	NA	No	0,4	0,54	0,68	0,051	0,0518225	0,05289	0	0	0	0	0	1	1	1	0	0	0	0	1	0	0	1	0	0,76
Gmehlin et al. (2016)	14	50	2016	Germany/Austria	WAF	NA	24	24	12	34,13	34	34,065	Adults	41,7	41,7	0	0,333333333	0,666666667	NA	0	105	111	108	0,408	No	0	0,292	0,295	0,083333333	0,0842215	0,084239844	0	0	1	0	0	1	0	0	0	0	0	0	0	0	0	0	0	0
Gooch et al. (2012)	15	51	2012	United Kingdom	Stop Signal Task	NA	17	33	11,22	9,54	10,48	10,1604	Children	35,29	55,26	NA	NA	NA	NA	0	NA	NA	NA	NA	Discontinued	0,528	0,711	0,19	0,0919144	0,09418177	0,08948756	19,97	0	0	0	0	0	1	1	0	0	0	0	0	0	0	0	0	0,456
Halliday et al. (2021)	16	52	2021	Canada	Finger Tapping	NA	31	66	21,09278351	9,2	9,3	9,268041237	Children	25	42	0,096774194	0,322580645	0,580645161	NA	0	106,4	109,8	108,7134021	NA	Discontinued	NA	NA	0,378	NA	NA	0,048146095	17	0	0	0	0	1	0	1	0	0	0	0	0	1	1	0	0	-0,133
Halliday et al. (2021)	16	53	2021	Canada	Go/NoGo	1,16	31	66	21,09278351	9,2	9,3	9,268041237	Children	25	42	0,096774194	0,322580645	0,580645161	NA	0	106,4	109,8	108,7134021	NA	Discontinued	NA	NA	0,034	NA	NA	0,047415538	17	0	0	0	0	1	1	1	0	0	0	0	0	1	1	0	0	0,044
Halliday et al. (2021)	16	54	2021	Canada	Jelly Compatible	NA	31	66	21,09278351	9,2	9,3	9,268041237	Children	25	42	0,096774194	0,322580645	0,580645161	NA	0	106,4	109,8	108,7134021	NA	Discontinued	NA	NA	0,109	NA	NA	0,047470822	17	0	0	0	0	0	1	1	0	0	0	0	0	1	1	0	0	0,121
Halliday et al. (2021)	16	55	2021	Canada	Jelly Incompatible	NA	31	66	21,09278351	9,2	9,3	9,268041237	Children	25	42	0,096774194	0,322580645	0,580645161	NA	0	106,4	109,8	108,7134021	NA	Discontinued	NA	NA	-0,472	NA	NA	0,048557951	17	0	0	0	0	0	1	1	0	0	0	0	0	1	1	0	0	-0,069
Halliday et al. (2021)	16	56	2021	Canada	MSIT Control	NA	31	66	21,09278351	9,2	9,3	9,268041237	Children	25	42	0,096774194	0,322580645	0,580645161	NA	0	106,4	109,8	108,7134021	NA	Discontinued	NA	NA	-0,415	NA	NA	0,048297337	17	0	0	0	0	0	1	1	0	0	0	0	0	1	1	0	0	0,12
Halliday et al. (2021)	16	57	2021	Canada	MSIT Interference	NA	31	66	21,09278351	9,2	9,3	9,268041237	Children	25	42	0,096774194	0,322580645	0,580645161	NA	0	106,4	109,8	108,7134021	NA	Discontinued	NA	NA	0,247	NA	NA	0,047724059	17	0	0	0	0	0	1	1	0	0	0	0	0	1	1	0	0	0,502
Hervey et al. (2006)	17	58	2006	United States	CPT	1	65	65	32,5	10,7	10,6	10,65	Children	33	33	0,184615385	0,4	0,415384615	NA	0	NA	NA	NA	NA	Mixed or not reported	-0,158	0,506	0,64	0,030865246	0,031753985	0,032344615	0	0	0	0	0	1	1	0	0	0	0	0	0	0	0	0	0	0,295
Hervey et al. (2006)	17	59	2006	United States	CPT	2	65	65	32,5	10,7	10,6	10,65	Children	33	33	0,184615385	0,4	0,415384615	NA	0	NA	NA	NA	NA	Mixed or not reported	-0,276	0,264	0,808	0,031062215	0,031037292	0,033280246	0	0	0	0	0	1	1	0	0	0	0	0	0	0	0	0	0	0,518
Hervey et al. (2006)	17	60	2006	United States	CPT	4	65	65	32,5	10,7	10,6	10,65	Children	33	33	0,184615385	0,4	0,415384615	NA	0	NA	NA	NA	NA	Mixed or not reported	-0,4	0,4	0,811	0,031384615	0,031384615	0,033298927	0	0	0	0	0	1	1	0	0	0	0	0	0	0	0	0	0	0,585
Hwang (2011)	1	61	2011	Taiwan	CPT	1	262	161	99,72104019	10,5	12,29	11,18130024	Children	15,33	32,98	0	0	1	80	1	105,61	112,12			Discontinued	-0,2	0,54	0,95	0,010075255	0,010372655	0,011094759		0	0	0	0	1	1	1	0	0	0	1	1	0	0	1	0	NA
Hwang (2011)	1	62	2011	Taiwan	CPT	1	153	161	78,44904459	11,72	12,29	12,01226115	Children	15,23	32,98	0	1	0	80	1	101,94	112,12			Discontinued	-0,11	0,47	0,75	0,012766395	0,013098879	0,013642828		0	0	0	0	1	1	1	0	0	0	1	1	0	0	1	0	NA
Hwang (2011)	1	63	2011	Taiwan	CPT	2	262	161	99,72104019	10,5	12,29	11,18130024	Children	15,33	32,98	0	0	1	80	1	105,61	112,12			Discontinued	-0,16	0,69	1,13	0,010058234	0,01059074	0,011537312		0	0	0	0	1	1	1	0	0	0	1	1	0	0	1	0	NA
Hwang (2011)	1	64	2011	Taiwan	CPT	2	153	161	78,44904459	11,72	12,29	12,01226115	Children	15,23	32,98	0	1	0	80	1	101,94	112,12			Discontinued	-0,05	0,49	0,94	0,012751109	0,013129453	0,014154134		0	0	0	0	1	1	1	0	0	0	1	1	0	0	1	0	NA
Hwang (2011)	1	65	2011	Taiwan	CPT	3	262	161	99,72104019	10,5	12,29	11,18130024	Children	15,33	32,98	0	0	1	80	1	105,61	112,12			Discontinued	0,03	0,77	1,05	0,010029038	0,010728801	0,011331166		0	0	0	0	1	1	1	0	0	0	1	1	0	0	1	0	NA
Hwang (2011)	1	66	2011	Taiwan	CPT	3	153	161	78,44904459	11,72	12,29	12,01226115	Children	15,23	32,98	0	1	0	80	1	101,94	112,12			Discontinued	0,11	0,53	0,84	0,012766395	0,013194421	0,013870695		0	0	0	0	1	1	1	0	0	0	1	1	0	0	1	0	NA
Hwang (2011)	1	67	2011	Taiwan	Time recognition task	NA	262	161	99,72104019	10,5	12,29	11,18130024	Children	15,33	32,98	0	0	1	80	1	105,61	112,12			Discontinued	0,3	0,36	0,45	0,010134357	0,010181166	0,010267336		0	0	0	1	0	0	1	0	0	0	1	1	0	0	1	0	NA
Hwang (2011)	1	68	2011	Taiwan	Time recognition task	NA	153	161	78,44904459	11,72	12,29	12,01226115	Children	15,23	32,98	0	1	0	80	1	101,94	112,12			Discontinued	0,24	0,3	0,38	0,012838848	0,01289044	0,012977064		0	0	0	1	0	0	1	0	0	0	1	1	0	0	1	0	NA
Hwang (2011)	1	69	2011	Taiwan	Time recognition task	NA	262	161	99,72104019	10,5	12,29	11,18130024	Children	15,33	32,98	0	0	1	80	1	105,61	112,12			Discontinued	0,57	0,57	0,53	0,010412017	0,010412017	0,010360007		0	0	0	1	0	0	1	0	0	0	1	1	0	0	1	0	NA
Hwang (2011)	1	70	2011	Taiwan	Time recognition task	NA	153	161	78,44904459	11,72	12,29	12,01226115	Children	15,23	32,98	0	1	0	80	1	101,94	112,12			Discontinued	0,42	0,56	0,66	0,01302802	0,013246491	0,013440758		0	0	0	1	0	0	1	0	0	0	1	1	0	0	1	0	NA
Hwang (2011)	1	71	2011	Taiwan	Time recognition task	NA	262	161	99,72104019	10,5	12,29	11,18130024	Children	15,33	32,98	0	0	1	80	1	105,61	112,12			Discontinued	0,54	0,53	0,61	0,010372655	0,010360007	0,010467809		0	0	0	1	0	0	1	0	0	0	1	1	0	0	1	0	NA
Hwang (2011)	1	72	2011	Taiwan	Time recognition task	NA	153	161	78,44904459	11,72	12,29	12,01226115	Children	15,23	32,98	0	1	0	80	1	101,94	112,12			Discontinued	0,4	0,34	0,38	0,013001905	0,012931204	0,012977064		0	0	0	1	0	0	1	0	0	0	1	1	0	0	1	0	NA
Hwang-Gu et al. (2013)	1	73	2013	Taiwan	CPT	1	180	89	59,55390335	12,46	12,63	12,51624535	Children	14,9	23,3	NA	NA	NA	80	1	NA	NA	NA	NA	Discontinued	-0,424	0,289	0,845	0,017125667	0,016946754	0,018118695	8,4	0	0	0	0	1	1	0	0	0	0	1	1	1	1	1	0	0,235
Hwang-Gu et al. (2013)	1	74	2013	Taiwan	CPT	2	180	89	59,55390335	12,46	12,63	12,51624535	Children	14,9	23,3	NA	NA	NA	80	1	NA	NA	NA	NA	Discontinued	-0,186	0,423	0,873	0,016855815	0,017124092	0,018208107	8,4	0	0	0	0	1	1	0	0	0	0	1	1	1	1	1	0	0,126
Hwang-Gu et al. (2013)	1	75	2013	Taiwan	CPT	4	180	89	59,55390335	12,46	12,63	12,51624535	Children	14,9	23,3	NA	NA	NA	80	1	NA	NA	NA	NA	Discontinued	-0,224	0,3	0,868	0,016884775	0,016958797	0,018191927	8,4	0	0	0	0	1	1	0	0	0	0	1	1	1	1	1	0	0,557
Hwang-Gu et al. (2018)	1	76	2018	Taiwan	CPT	NA	98	249	70,32276657	10,94	11,53	11,36337176	Children	16	16	NA	NA	NA	70	1	102,87	113,1	110,2108357	0,906	Discontinued	-0,545	0,398	1,092	0,014648136	0,014448394	0,015938394	0	0	0	0	0	1	1	1	0	0	0	1	1	1	0	1	0	0,481
Hwang-Gu et al. (2019)	1	77	2019	Taiwan	CPT	1,5	65	98	39,0797546	4,71	4,81	4,770122699	Children	24,6	51	NA	NA	NA	80	1	104,42	104,19	104,2817178	-0,016	Mixed or not reported	0,115	0,546	0,14	0,025629265	0,026503163	0,02564882	26,4	0	0	0	0	1	1	0	0	0	0	0	0	0	1	0	0	0,248
Hwang-Gu et al. (2019)	1	78	2019	Taiwan	CPT	3	65	98	39,0797546	4,71	4,81	4,770122699	Children	24,6	51	NA	NA	NA	80	1	104,42	104,19	104,2817178	-0,016	Mixed or not reported	-0,199	0,412	0,774	0,025710172	0,026109384	0,027426353	26,4	0	0	0	0	1	1	0	0	0	0	0	0	0	1	0	0	0,613
Jacobson et al. (2013)	2	79	2013	United States	Go task	NA	39	28	16,29850746	11,15	11,3	11,21268657	Children	33,3	60,7	NA	NA	NA	80	1	104,23	115,86	109,0902985	0,895	Discontinued	0,079	0,549	0,67	0,061401886	0,063604573	0,064705311	27,4	0	0	0	0	1	0	1	0	0	0	0	0	0	1	0	1	0,623
Karalunas & Huang-Pollock (2013)	3	80	2013	United States	Stop Signal Task	NA	91	62	36,87581699	10,19	10,56	10,33993464	Children	33	53,2	NA	NA	NA	80	1	104,42	106,94	105,4411765	0,225	Discontinued	-0,21	0,224	0,501	0,027262161	0,027282017	0,027938308	20,2	0	0	0	0	0	1	0	0	0	0	0	0	0	0	0	0	0,055
Keith et al. (2017)	18	81	2017	United States	Go/NoGo	NA	100	51	33,77483444	22,83	19,46	21,69178808	Adults	NA	NA	NA	NA	NA	NA	0	NA	NA	NA	NA	Discontinued	NA	NA	0,413	NA	NA	0,030172641	NA	0	0	0	0	1	1	0	0	0	0	0	0	0	0	0	0	0,424
K�bor et al. (2015)	19	82	2015	Hungary	Stroop	NA	14	14	7	11,16	10,73	10,945	Children	7,14	7,14	0	0	1	NA	0	NA	NA	NA	NA	Discontinued	0,697	0,736	1,026	0,151532304	0,152530286	0,161654929	0	1	1	0	0	0	1	0	0	0	0	1	1	0	1	0	1	NA
K�lle et al. (2022)	20	83	2022	Germany	Simple reaction time task	NA	53	50	25,72815534	27	26,2	26,61165049	Adults	28,3	36	NA	NA	NA	NA	0	113,2	116,2	114,6563107	0,244	No	0	0,121	0,627	0,038867925	0,038938997	0,040776318	7,7	0	0	0	0	1	0	0	0	0	0	0	0	0	0	0	0	0,441
Kolodny et al. (2021)	21	84	2021	Israel	Go/NoGo	NA	42	21	14	27,3	27,2	27,26666667	Adults	54,76	71,14	NA	NA	NA	NA	0	NA	NA	NA	NA	Discontinued	0,293	0,703	1,224	0,072109913	0,075350865	0,083318857	16,38	0	0	0	0	1	1	0	0	0	0	0	1	1	0	1	1	0,739
Lee et al. (2015)	2	85	2015	United States	Go/NoGo	NA	44	31	18,18666667	11,16	11,23	11,18893333	Children	38,6	64,5	NA	NA	NA	NA	0	99,52	116,13	106,3854667	1,375	Discontinued	-0,579	-0,016	0,283	0,057220277	0,054987044	0,055519264	25,9	0	0	0	0	1	1	1	0	0	0	0	0	0	1	0	1	-0,17
Lee et al. (2015)	2	86	2015	United States	Go/NoGo	1,5	44	31	18,18666667	11,16	11,23	11,18893333	Children	38,6	64,5	NA	NA	NA	NA	0	99,52	116,13	106,3854667	1,375	Discontinued	-0,527	0,135	0,673	0,056836864	0,055106837	0,058004864	25,9	0	0	0	0	1	1	1	0	0	0	0	0	0	1	0	1	-0,319
Leth-Steensen et al. (2000)	22	87	2000	Canada	4-choice warned reaction time	2	17	18	8,742857143	10,83	11,083	10,96011429	Children	0	0	0	0	1	90	1	NA	NA	NA	NA	Discontinued	0,577	0,426	1,509	0,119135214	0,116971599	0,146908814	0	0	0	0	0	1	0	1	0	1	0	0	0	0	0	0	0	1,426
Leth-Steensen et al. (2000)	22	88	2000	Canada	4-choice warned reaction time	4	17	18	8,742857143	10,83	11,083	10,96011429	Children	0	0	0	0	1	90	1	NA	NA	NA	NA	Discontinued	0,146	-0,019	1,757	0,114683599	0,114384242	0,158479785	0	0	0	0	0	1	0	1	0	1	0	0	0	0	0	0	0	1,594
Leth-Steensen et al. (2000)	22	89	2000	Canada	4-choice warned reaction time	8	17	18	8,742857143	10,83	11,083	10,96011429	Children	0	0	0	0	1	90	1	NA	NA	NA	NA	Discontinued	0,451	0,416	1,758	0,117284814	0,116851314	0,158529999	0	0	0	0	0	1	0	1	0	1	0	0	0	0	0	0	0	1,643
Lin et al. (2014)	1	90	2014	Taiwan	CPT	1	28	28	14	11,54	11,57	11,555	Children	10,7	10,7	0	0,392857143	0,607142857	80	1	NA	NA	NA	NA	Discontinued	0,06	0,46	0,22	0,071460714	0,073317857	0,071860714	0	0	0	0	0	1	1	1	0	0	0	1	1	1	1	1	0	0,945
Lin et al. (2014)	1	91	2014	Taiwan	CPT	2	28	28	14	11,54	11,57	11,555	Children	10,7	10,7	0	0,392857143	0,607142857	80	1	NA	NA	NA	NA	Discontinued	0,05	0,38	0,87	0,071450893	0,072717857	0,078186607	0	0	0	0	0	1	1	1	0	0	0	1	1	1	1	1	0	0,945
Lin et al. (2014)	1	92	2014	Taiwan	CPT	4	28	28	14	11,54	11,57	11,555	Children	10,7	10,7	0	0,392857143	0,607142857	80	1	NA	NA	NA	NA	Discontinued	0,14	0,63	0,54	0,071603571	0,074972321	0,074032143	0	0	0	0	0	1	1	1	0	0	0	1	1	1	1	1	0	0,945
Lin et al. (2015)	1	93	2015	Taiwan	CPT	1	411	138	103,3114754	11,6	11,9	11,67540984	Children	18,5	25,4	NA	NA	NA	80	1	104,4	112,8	106,5114754	0,737	Discontinued	-0,33	0,317	0,77	0,009778647	0,009770987	0,010219449	6,9	0	0	0	0	1	1	0	0	0	0	1	1	0	1	1	0	0,53
Lin et al. (2015)	1	94	2015	Taiwan	CPT	2	411	138	103,3114754	11,6	11,9	11,67540984	Children	18,5	25,4	NA	NA	NA	80	1	104,4	112,8	106,5114754	0,737	Discontinued	-0,211	0,702	0,873	0,009720014	0,010128287	0,010373573	6,9	0	0	0	0	1	1	0	0	0	0	1	1	0	1	1	0	0,53
Lin et al. (2015)	1	95	2015	Taiwan	CPT	4	411	138	103,3114754	11,6	11,9	11,67540984	Children	18,5	25,4	NA	NA	NA	80	1	104,4	112,8	106,5114754	0,737	Discontinued	-0,143	0,403	0,771	0,009698091	0,00982738	0,010220852	6,9	0	0	0	0	1	1	0	0	0	0	1	1	0	1	1	0	0,53
Machida et al. (2022)	23	96	2022	Ireland	Go/NoGo	1,439	129	129	64,5	10,3	10	10,15	Children	17,3	17,3	0,05	0,08	0,88	NA	0	94,5	104,9	99,7	0,729	Discontinued	-0,59	-0,087	0,897	0,016178488	0,015518545	0,017063196	0	0	0	0	0	1	1	0	0	0	0	0	0	0	0	0	0	-0,144
Metin et al. (2016)	24	97	2016	Belgium	Go/NoGo	1,3	25	29	13,42592593	10,2	10,32	10,26444444	Children	36	51,7	0,12	0,32	0,56	NA	0	103,64	109,79	106,9427778	0,499	Discontinued	0,335	0,818	0,273	0,075521879	0,080678351	0,075172842	15,7	0	0	0	0	1	1	0	0	0	0	0	0	0	0	0	0	0,521
Metin et al. (2016)	24	98	2016	Belgium	Go/NoGo	2	25	29	13,42592593	10,2	10,32	10,26444444	Children	36	51,7	0,12	0,32	0,56	NA	0	103,64	109,79	106,9427778	0,499	Discontinued	-0,018	0,291	0,854	0,074485759	0,075266842	0,081235685	15,7	0	0	0	0	1	1	0	0	0	0	0	0	0	0	0	0	0,626
Metin et al. (2016)	24	99	2016	Belgium	Go/NoGo	4	25	29	13,42592593	10,2	10,32	10,26444444	Children	36	51,7	0,12	0,32	0,56	NA	0	103,64	109,79	106,9427778	0,499	Discontinued	0,326	0,294	0,847	0,075466796	0,075283092	0,081125435	15,7	0	0	0	0	1	1	0	0	0	0	0	0	0	0	0	0	0,675
Metin et al. (2016)	24	100	2016	Belgium	Go/NoGo	8	25	29	13,42592593	10,2	10,32	10,26444444	Children	36	51,7	0,12	0,32	0,56	NA	0	103,64	109,79	106,9427778	0,499	Discontinued	0,492	0,556	0,734	0,076724092	0,077345129	0,07947124	15,7	0	0	0	0	1	1	0	0	0	0	0	0	0	0	0	0	0,788
Mihali et al. (2018)	25	101	2018	United States		NA	20	20	10	35,3	32,5	33,9	Adults	60	55	NA	NA	NA	NA	0	NA	NA	NA	NA	No	NA	NA	0,9051	NA	NA	0,110240075	-5	1	0	0	0	1	0	1	0	0	0	0	1	0	0	1	0	NA
Osmon et al. (2018)	26	102	2018	United States	Choice task	NA	28	27	13,74545455	25,9	25,3	25,60545455	Adults	57,1	59,3	NA	NA	NA	NA	0	NA	NA	NA	NA	Discontinued	0	0	0	0,072751323	0,072751323	0,072751323	2,2	0	0	0	0	1	0	1	0	0	0	0	0	0	0	0	0	NA
Osmon et al. (2018)	26	103	2018	United States	Cognitive Control task	NA	28	27	13,74545455	25,9	25,3	25,60545455	Adults	57,1	59,3	NA	NA	NA	NA	0	NA	NA	NA	NA	Discontinued	0	1,362	1,675	0,072751323	0,089615359	0,098257005	2,2	1	0	0	0	1	1	1	0	0	0	0	0	0	0	0	0	NA
Passarelli et al. (2015)	27	104	2015	Italy	Posner	NA	27	89	20,71551724	NA	NA	NA	Children	NA	NA	NA	NA	NA	NA	0	NA	NA	NA	NA	Mixed or not reported	0,429	1,39	0,976	0,049066272	0,056601009	0,052378923	NA	1	1	0	0	0	0	1	0	0	0	0	0	0	0	0	0	NA
Patros et al. (2018)	2	105	2018	United States	Go/NoGo	2	29	20	11,83673469	9,9	10	9,940816327	Children	30,5	33,9	NA	NA	NA	80	1	108,1	115,8	111,2428571	0,643	Discontinued	NA	NA	0,41	NA	NA	0,086198065	3,4	0	0	0	0	1	1	1	0	0	1	0	1	1	0	0	1	NA
Rosch et al. (2013)	2	106	2013	United States	Go/NoGo	2	28	23	12,62745098	10,2	10,8	10,47058824	Children	0	0	0,035714286	0,25	0,714285714	80	1	100,9	112,6	106,1764706	1,097	Discontinued	0	0	0,982	0,079192547	0,079192547	0,088646703	0	0	0	0	0	1	1	0	0	0	1	0	0	1	0	0	1	0,885
Ryan et al. (2017)	2	107	2017	United States	RAN	NA	45	35	19,6875	11,22	11,31	11,259375	Children	42,2	60	NA	NA	NA	80	1	102,51	111,14	106,285625	0,656	Discontinued	0,028	0,055	0,775	0,050798551	0,050812557	0,054547557	17,8	0	0	0	0	1	0	1	0	1	0	0	0	1	0	0	0	0,747
Salunkhe et al. (2021)	28	108	2021	Germany	N-back	NA	40	40	20	10,29	10,23	10,26	Children	12,5	12,5	NA	NA	NA	70	1	104,73	107,2	105,965	0,133	Discontinued	-0,221	0,181	0,619	0,050305256	0,050204756	0,052394756	0	0	0	1	0	0	0	1	0	0	0	0	0	0	0	0	0	-0,183
Salunkhe et al. (2021)	28	109	2021	Germany	Stop Signal Task	NA	40	40	20	10,29	10,23	10,26	Children	12,5	12,5	NA	NA	NA	70	1	104,73	107,2	105,965	0,133	Discontinued	-0,371	-0,018	0,4	0,050860256	0,050002025	0,051	0	0	0	0	0	0	1	1	0	0	0	0	0	0	0	0	0	0,162
Santerre-Lemmon (2011)	29	110	2011	United States	Stop Signal Task	NA	102	87	46,95238095	12,08	12,27	12,16746032	Children	30,9	53,7	NA	NA	NA	NA	0	104,19	114,04	108,724127	0,818	Mixed or not reported	0,08	0,16	0,31	0,021315106	0,021365899	0,021552407	22,8	0	0	0	0	0	1	0	0	1	0	0	1	0	1	1	0	0,26
Seymour et al. (2016)	2	111	2016	United States	Go/NoGo	2	40	47	21,6091954	10,4	10,4	10,4	Children	100	100	0,05	0,35	0,6	80	1	110,1	109,8	109,937931	-0,026	Discontinued	0,124	0,19	0,151	0,046364964	0,046484067	0,046407636	0	0	0	0	0	1	1	1	0	0	1	0	1	0	0	0	0	0,178
Seymour et al. (2016)	2	112	2016	United States	Go/NoGo	2	40	47	21,6091954	10,4	10,4	10,4	Children	100	100	0,05	0,35	0,6	80	1	110,1	109,8	109,937931	-0,026	Discontinued	0,106	0,175	0,579	0,04634117	0,046452601	0,048203268	0	0	0	0	0	1	1	1	0	0	1	0	1	0	0	0	0	0,426
Seymour et al. (2016)	2	113	2016	United States	Go/NoGo	2	41	53	23,11702128	10,7	10,4	10,53085106	Children	0	0	0	0,195121951	0,804878049	80	1	107,5	111,3	109,6425532	0,348	Discontinued	-0,366	-0,131	0,474	0,0439707	0,04334945	0,044453254	0	0	0	0	0	1	1	1	0	0	1	0	1	0	0	0	0	0,11
Seymour et al. (2016)	2	114	2016	United States	Go/NoGo	2	41	53	23,11702128	10,7	10,4	10,53085106	Children	0	0	0	0,195121951	0,804878049	80	1	107,5	111,3	109,6425532	0,348	Discontinued	-0,292	-0,192	0,391	0,0437117	0,043454254	0,044071365	0	0	0	0	0	1	1	1	0	0	1	0	1	0	0	0	0	0,111
Shahar et al. (2016)	30	115	2016	Israel	Digit Clasification Task	NA	28	28	14	24,96	23,96	24,46	Adults	46,4	67,9	NA	NA	NA	NA	0	NA	NA	NA	NA	Discontinued	0,409	0,614	0,436	0,072922152	0,074794607	0,073125857	21,5	0	0	1	0	0	0	0	0	0	0	0	0	0	0	0	0	0,677
Shahar et al. (2016)	30	116	2016	Israel	Digit Clasification Task	NA	28	28	14	24,96	23,96	24,46	Adults	46,4	67,9	NA	NA	NA	NA	0	NA	NA	NA	NA	Discontinued	0,309	0,278	1,123	0,07228108	0,072118607	0,082688652	21,5	0	0	1	0	0	0	0	0	0	0	0	0	0	0	0	0	0,896
Shahar et al. (2016)	30	117	2016	Israel	Digit Clasification Task	NA	28	28	14	24,96	23,96	24,46	Adults	46,4	67,9	NA	NA	NA	NA	0	NA	NA	NA	NA	Discontinued	0,23	-0,133	1,047	0,071900893	0,071586509	0,081216152	21,5	0	0	1	0	0	0	0	0	0	0	0	0	0	0	0	0	0,978
Shahar et al. (2016)	30	118	2016	Israel	Digit Clasification Task	NA	28	28	14	24,96	23,96	24,46	Adults	46,4	67,9	NA	NA	NA	NA	0	NA	NA	NA	NA	Discontinued	0,171	0,368	0,571	0,071689652	0,072637714	0,074339652	21,5	0	0	1	0	0	0	0	0	0	0	0	0	0	0	0	0	1,172
Shahar et al. (2016)	30	119	2016	Israel	Letter Clasification Task	NA	28	28	14	24,96	23,96	24,46	Adults	46,4	67,9	NA	NA	NA	NA	0	NA	NA	NA	NA	Discontinued	0,492	0,307	0,526	0,073589857	0,07227008	0,073898893	21,5	0	0	1	0	0	0	0	0	0	0	0	0	0	0	0	0	0,539
Shahar et al. (2016)	30	120	2016	Israel	Letter Clasification Task	NA	28	28	14	24,96	23,96	24,46	Adults	46,4	67,9	NA	NA	NA	NA	0	NA	NA	NA	NA	Discontinued	0,412	0,142	0,663	0,072944143	0,071608607	0,075353295	21,5	0	0	1	0	0	0	0	0	0	0	0	0	0	0	0	0	0,964
Shahar et al. (2016)	30	121	2016	Israel	Letter Clasification Task	NA	28	28	14	24,96	23,96	24,46	Adults	46,4	67,9	NA	NA	NA	NA	0	NA	NA	NA	NA	Discontinued	0,358	0,239	0,876	0,072572893	0,07193858	0,078280143	21,5	0	0	1	0	0	0	0	0	0	0	0	0	0	0	0	0	0,565
Shahar et al. (2016)	30	122	2016	Israel	Letter Clasification Task	NA	28	28	14	24,96	23,96	24,46	Adults	46,4	67,9	NA	NA	NA	NA	0	NA	NA	NA	NA	Discontinued	0,165	0,022	1,108	0,071671652	0,071432893	0,082389857	21,5	0	0	1	0	0	0	0	0	0	0	0	0	0	0	0	0	1,187
Shahar et al. (2016)	30	123	2016	Israel	Shape Clasification Task	NA	28	28	14	24,96	23,96	24,46	Adults	46,4	67,9	NA	NA	NA	NA	0	NA	NA	NA	NA	Discontinued	-0,354	-0,578	0,887	0,072547464	0,074411464	0,078453295	21,5	0	0	1	0	0	0	0	0	0	0	0	0	0	0	0	0	0,491
Shahar et al. (2016)	30	124	2016	Israel	Shape Clasification Task	NA	28	28	14	24,96	23,96	24,46	Adults	46,4	67,9	NA	NA	NA	NA	0	NA	NA	NA	NA	Discontinued	0,258	0,294	0,461	0,072022893	0,072200321	0,07332608	21,5	0	0	1	0	0	0	0	0	0	0	0	0	0	0	0	0	0,581
Shahar et al. (2016)	30	125	2016	Israel	Shape Clasification Task	NA	28	28	14	24,96	23,96	24,46	Adults	46,4	67,9	NA	NA	NA	NA	0	NA	NA	NA	NA	Discontinued	0,252	0,102	0,604	0,071995571	0,071521464	0,074685857	21,5	0	0	1	0	0	0	0	0	0	0	0	0	0	0	0	0	0,725
Shahar et al. (2016)	30	126	2016	Israel	Shape Clasification Task	NA	28	28	14	24,96	23,96	24,46	Adults	46,4	67,9	NA	NA	NA	NA	0	NA	NA	NA	NA	Discontinued	0	0	0,983	0,071428571	0,071428571	0,080056152	21,5	0	0	1	0	0	0	0	0	0	0	0	0	0	0	0	0	0,805
Tarantino et al. (2013)	31	127	2013	Italy	CPT	NA	30	30	15	11,48	11,3	11,39	Children	13,3	13,3	0,1	0,266666667	0,633333333	85	1	102,73	107,56	105,145	0,439	No	0,3809	1,1485	1,4195	0,067875707	0,077658769	0,083458169	0	0	0	0	0	1	1	1	0	1	1	1	0	0	0	0	0	1,1331
Thissen et al. (2014)	32	128	2014	Netherlands	Motor timing	NA	406	193	130,8146912	17,4	16,8	17,2066778	Children	29,1	60,1	0,091133005	0,381773399	0,376847291	70	1	96,6	107,3	100,0475793	0,68	Mixed or not reported	NA	NA	0,31	NA	NA	0,007724618	31	0	0	0	1	0	0	0	1	0	0	0	0	0	1	0	0	0,19
Tye et al. (2016)	33	129	2016	United Kingdom	Fast Task - Base line	NA	18	26	10,63636364	10,48	10,56	10,52727273	Children	0	0	NA	NA	NA	70	1	104,11	120,04	113,5231818	1,158	Discontinued	0,167	0,553	1,49	0,094334014	0,097492196	0,119245503	0	0	0	0	0	1	0	1	1	0	0	0	0	0	0	0	0	0,774
Tye et al. (2016)	33	130	2016	United Kingdom	Fast Task - Fast incentive	NA	18	26	10,63636364	10,48	10,56	10,52727273	Children	0	0	NA	NA	NA	70	1	104,11	120,04	113,5231818	1,158	Discontinued	0,186	0,444	0,613	0,09441023	0,096257276	0,098287196	0	0	0	0	0	1	0	1	1	0	0	0	0	0	0	0	0	2,009
Vainieri et al. (2020)	34	131	2020	United Kingdom	Arrow flanker - Congruent	NA	20	20	10	37,4	36,7	37,05	Adults	100	100	NA	NA	NA	NA	0	104	112	108	0,495	Discontinued	0	0,456	0,512	0,1	0,1025992	0,1032768	0	1	1	0	0	0	0	1	1	0	0	0	1	0	1	1	0	0,372
Vainieri et al. (2020)	34	132	2020	United Kingdom	Arrow flanker - Incongruent	NA	20	20	10	37,4	36,7	37,05	Adults	100	100	NA	NA	NA	NA	0	104	112	108	0,495	Discontinued	0,308	0,275	0,059	0,1011858	0,100945313	0,100043513	0	1	1	0	0	0	0	1	1	0	0	0	1	0	1	1	0	0,279
Vainieri et al. (2020)	34	133	2020	United Kingdom	Fast task - Baseline	NA	20	20	10	37,4	36,7	37,05	Adults	100	100	NA	NA	NA	NA	0	104	112	108	0,495	Discontinued	-0,007	-0,047	0,772	0,100000613	0,100027613	0,1074498	0	0	0	0	0	1	0	1	1	0	0	0	1	0	1	1	0	-0,139
Vainieri et al. (2020)	34	134	2020	United Kingdom	Fast task - Fast Incentive	NA	20	20	10	37,4	36,7	37,05	Adults	100	100	NA	NA	NA	NA	0	104	112	108	0,495	Discontinued	0,622	-0,302	0,694	0,10483605	0,10114005	0,10602045	0	0	0	0	0	1	0	1	1	0	0	0	1	0	1	1	0	0,542
Vainieri et al. (2020)	34	135	2020	United Kingdom	Oddball task	NA	20	20	10	37,4	36,7	37,05	Adults	100	100	NA	NA	NA	NA	0	104	112	108	0,495	Discontinued	-0,005	0,85	-0,239	0,100000313	0,10903125	0,100714013	0	0	0	0	0	1	0	1	1	0	0	0	1	0	1	1	0	-0,015
Van Belle et al. (2015)	35	136	2015	Netherlands	Go/NoGo	3,5	22	22	11	15,6	15,1	15,35	Children	15	30	0,090909091	0,318181818	0,5	75	1	101,6	116,7	109,15	0,942	Discontinued	0,392	-0,271	-0,03	0,092655273	0,091743648	0,090919318	15	0	0	0	0	1	1	1	0	0	0	0	0	0	0	0	0	0,221
Vaurio et al. (2009)	2	137	2009	United States	Go/NoGo	2	57	83	33,79285714	10,9	11	10,95928571	Children	40	52	0	0,350877193	0,649122807	80	1	111,3	116,2	114,205	0,413	Discontinued	-0,21	0,276	0,391	0,029749552	0,02986411	0,030138056	12	0	0	0	0	1	1	1	0	1	1	0	1	1	0	0	1	0,059
Vaurio et al. (2009)	2	138	2009	United States	Go/NoGo	2	57	83	33,79285714	10,9	11	10,95928571	Children	40	52	0	0,350877193	0,649122807	80	1	111,3	116,2	114,205	0,413	Discontinued	0,108	0,317	0,39	0,02963371	0,029950942	0,030135267	12	0	0	0	0	1	1	1	0	1	1	0	1	1	0	0	1	0,295
Wheaton (2012)	36	139	2012	United States	Flanker Task	NA	37	26	15,26984127	23,65	23,72	23,67888889	Adults	40,6	46,2	0	0,459459459	0,540540541	90	1	122,41	125,73	123,7801587	0,257	Discontinued	0,35	0,7731	0,5898	0,066460788	0,070232086	0,068249391	5,6	1	1	0	0	0	0	0	0	0	0	0	1	1	1	1	1	0,581
Wolfers et al. (2015)	37	140	2015	Netherlands	Sustained attention-dots task	NA	100	96	48,97959184	35,83	36,17	35,99653061	Adults	63	57,3	NA	NA	NA	70	1	108,08	109,68	108,8636735	0,106	Mixed or not reported	-0,361	0,297	0,72	0,020749118	0,02064169	0,021739116	-5,7	0	0	0	0	1	0	1	0	0	0	0	1	0	0	1	0	NA
Zhao et al. (2021)	2	141	2021	United States	Go/NoGo	2	115	102	54,05529954	10,18	10,44	10,30221198	Children	25,22	34,31	NA	NA	NA	NA	0	111	116	113,3502304	0,382	Discontinued	NA	NA	0,729	NA	NA	0,019724092	9,09	0	0	0	0	1	1	1	0	1	1	1	0	0	0	0	0	NA
[truncated: 3 more columns]
